# Supplementary material for: Molecular and Electronic Structures of Macrocyclic Compounds Formed at Template Synthesis in the M(II)—Thiocarbohydrazide—Diacetyl Triple Systems: A Quantum-Chemical Analysis by DFT Methods
Source: Molecules. 2023 May 27;28(11):4383. doi: 10.3390/molecules28114383 (PMC10254634; doi:10.3390/molecules28114383)
Supplement: Supplementary file 1 [file molecules-28-04383-s001.zip]

Archive with 1 entries (1 files):
- molecules-2412359-supplementary.pdf
